# Supplementary material for: Alterations in Hepatocellular Carcinoma-Specific Immune Responses Following Hepatitis C Virus Elimination by Direct-Acting Antivirals
Source: Int J Mol Sci. 2022 Oct 1;23(19):11623. doi: 10.3390/ijms231911623 (PMC9570039; doi:10.3390/ijms231911623)
Supplement: Supplementary file 1 [file ijms-23-11623-s001.zip]

Archive with 1 entries (1 files):
- ijms-1938502-supplementary.pdf
